# Supplementary material for: Characterization and Performance of Lactate-Feeding Consortia for Reductive Dechlorination of Trichloroethene
Source: Microorganisms. 2021 Apr 2;9(4):751. doi: 10.3390/microorganisms9040751 (PMC8065584; doi:10.3390/microorganisms9040751)
Supplement: Supplementary file 1 [file microorganisms-09-00751-s001.zip]

Archive with 3 entries (3 files):
- Supplementary Files_TCE-dechlorination.pdf
- Table S1.xlsx
- Table S2.xlsx
