# Supplementary material for: Characterization and Performance of Lactate-Feeding Consortia for Reductive Dechlorination of Trichloroethene
Source: Microorganisms. 2021 Apr 2;9(4):751. doi: 10.3390/microorganisms9040751 (PMC8065584; doi:10.3390/microorganisms9040751)
Supplement: Supplementary file 1 [file microorganisms-09-00751-s001.zip › Table S1.xlsx]

## Sheet: Table S1
Table S1. Topological attributes of modules and taxonomies information in the co-occurrence networks of microbial communities
Id	Label	kingdom	phylum	class	order	family	genus	species	modularity_class	clustering	triangles	eigencentrality	Eccentricity	closnesscentrality	harmonicclosnesscentrality	betweenesscentrality	Weighted Degree	group
90	OTU_361	Bacteria	Actinobacteria	Coriobacteriia	OPB41	NA	NA	NA	4	0	0	0.21353	20	0.141294	0.202039	325.655	0.181014	Module Ⅰ
13	OTU_119	Bacteria	Actinobacteria	Coriobacteriia	OPB41	uncultured soil bacterium	uncultured soil bacterium	uncultured soil bacterium	4	0	0	0.020072	23	0.113803	0.144598	0	0.020986
98	OTU_393	Bacteria	Gammaproteobacteria	Gammaproteobacteria	NA	NA	NA	NA	4	0	0	0.046117	21	0.123901	0.161015	0	0.13076
46	OTU_19	Bacteria	Gammaproteobacteria	Gammaproteobacteria	Pseudomonadales	Pseudomonadaceae	Pseudomonas	NA	4	0.083333	3	1	19	0.165953	0.267135	3548.8	1.0008
121	OTU_5	Bacteria	Gammaproteobacteria	Gammaproteobacteria	Pseudomonadales	Pseudomonadaceae	Pseudomonas	NA	4	0.142857	4	0.884341	20	0.162134	0.265013	2162.95	0.594084
81	OTU_32	Bacteria	Gammaproteobacteria	Gammaproteobacteria	Pseudomonadales	Pseudomonadaceae	Pseudomonas	NA	4	0	0	0.297037	18	0.155466	0.214881	1939.96	0.158251
32	OTU_149	Bacteria	Gammaproteobacteria	Gammaproteobacteria	Pseudomonadales	Pseudomonadaceae	Pseudomonas	NA	4	0.4	6	0.724917	20	0.15286	0.234821	1515.06	0.146637
3	OTU_103	Bacteria	Gammaproteobacteria	Gammaproteobacteria	Pseudomonadales	Pseudomonadaceae	Pseudomonas	NA	4	0.1	1	0.648165	20	0.154691	0.244597	975.794	0.148599
147	OTU_73	Bacteria	Gammaproteobacteria	Gammaproteobacteria	Pseudomonadales	Pseudomonadaceae	Pseudomonas	NA	4	0	0	0.525067	20	0.145267	0.221846	811.597	0.209144
61	OTU_23	Bacteria	Gammaproteobacteria	Gammaproteobacteria	Pseudomonadales	Pseudomonadaceae	Pseudomonas	NA	4	0.190476	4	0.749557	21	0.145267	0.23138	587.007	0.227237
133	OTU_61	Bacteria	Gammaproteobacteria	Gammaproteobacteria	Pseudomonadales	Pseudomonadaceae	Pseudomonas	NA	4	0	0	0.413993	19	0.141166	0.199352	209.789	0.30139
88	OTU_358	Bacteria	Gammaproteobacteria	Gammaproteobacteria	Pseudomonadales	Pseudomonadaceae	Pseudomonas	NA	4	0	0	0.079981	22	0.128311	0.175036	154	0.109973
42	OTU_170	Bacteria	Gammaproteobacteria	Gammaproteobacteria	Pseudomonadales	Pseudomonadaceae	Pseudomonas	NA	4	0.2	2	0.631591	20	0.148184	0.222069	106.127	0.235408
51	OTU_20	Bacteria	Gammaproteobacteria	Gammaproteobacteria	Pseudomonadales	Pseudomonadaceae	Pseudomonas	NA	4	0.4	4	0.646089	20	0.148042	0.220993	83.2295	0.768857
0	OTU_1	Bacteria	Gammaproteobacteria	Gammaproteobacteria	Pseudomonadales	Pseudomonadaceae	Pseudomonas	NA	4	1	3	0.413768	21	0.135608	0.195444	0	0.32916
27	OTU_141	Bacteria	Gammaproteobacteria	Gammaproteobacteria	Pseudomonadales	Pseudomonadaceae	Pseudomonas	NA	4	0	0	0.194804	20	0.142463	0.195394	0	0.149179
145	OTU_700	Bacteria	NA	NA	NA	NA	NA	NA	4	0	0	0.077703	17	0.146919	0.188988	1885.21	0.020058
23	OTU_136	Bacteria	NA	NA	NA	NA	NA	NA	4	0.166667	1	0.34897	21	0.14678	0.219451	422.333	0.258793
74	OTU_289	Bacteria	Actinobacteria	Actinobacteria	Frankiales	Sporichthyaceae	Candidatus Planktophila	Ambiguous_taxa	8	0	0	0.041631	23	0.113887	0.15557	154	0.046197	Module Ⅱ
87	OTU_356	Bacteria	Actinobacteria	Coriobacteriia	OPB41	NA	NA	NA	8	0	0	0.1765	20	0.153314	0.218348	2322.35	0.146285
82	OTU_325	Bacteria	Actinobacteria	Coriobacteriia	OPB41	NA	NA	NA	8	0	0	0.039621	24	0.105299	0.143617	0	0.094207
73	OTU_285	Bacteria	Alphaproteobacteria	Alphaproteobacteria	Rhodobacterales	Rhodobacteraceae	Paracoccus	NA	8	0	0	0.013043	24	0.10231	0.130757	0	0.028336
84	OTU_34	Bacteria	Bacteroidetes	Bacteroidia	Flavobacteriales	Flavobacteriaceae	Flavobacterium	NA	8	0.133333	2	0.459397	22	0.132365	0.219956	713.212	0.351388
64	OTU_257	Bacteria	Deinococcus-Thermus	Deinococci	Thermales	Thermaceae	Thermus	NA	8	0.166667	1	0.160344	23	0.117602	0.18006	307	0.21031
38	OTU_16	Bacteria	Firmicutes	Bacilli	Bacillales	Listeriaceae	Brochothrix	Brochothrix thermosphacta	8	0.333333	2	0.379366	22	0.131356	0.207805	388.698	0.370462
66	OTU_260	Bacteria	Gammaproteobacteria	Gammaproteobacteria	Pseudomonadales	Pseudomonadaceae	Pseudomonas	NA	8	0	0	0.104135	19	0.152409	0.20575	2455.93	0.078899
165	OTU_96	Bacteria	Gammaproteobacteria	Gammaproteobacteria	Pseudomonadales	Pseudomonadaceae	Pseudomonas	NA	8	0.333333	2	0.399944	21	0.15286	0.230383	1416.54	0.250352
76	OTU_3	Bacteria	Gammaproteobacteria	Gammaproteobacteria	Pseudomonadales	Pseudomonadaceae	Pseudomonas	NA	8	0.142857	4	0.717814	21	0.146364	0.245372	1098.37	0.998272
75	OTU_29	Bacteria	Gammaproteobacteria	Gammaproteobacteria	Pseudomonadales	Pseudomonadaceae	Pseudomonas	NA	8	0.2	2	0.542106	21	0.149614	0.233476	640.157	0.48914
35	OTU_151	Bacteria	Gammaproteobacteria	Gammaproteobacteria	Pseudomonadales	Pseudomonadaceae	Pseudomonas	NA	8	0	0	0.159558	22	0.128205	0.187337	306	0.107553
50	OTU_2	Bacteria	Gammaproteobacteria	Gammaproteobacteria	Pseudomonadales	Pseudomonadaceae	Pseudomonas	NA	8	0	0	0.321695	21	0.143253	0.212039	6.36364	0.490276
65	OTU_26	Bacteria	Gammaproteobacteria	Gammaproteobacteria	Pseudomonadales	Pseudomonadaceae	Pseudomonas	NA	8	0	0	0.039621	24	0.105299	0.143617	0	0.065825
96	OTU_388	Bacteria	Gammaproteobacteria	Gammaproteobacteria	Pseudomonadales	Pseudomonadaceae	Pseudomonas	NA	8	0	0	0.026784	23	0.115499	0.149127	0	0.116739
113	OTU_460	Bacteria	Gammaproteobacteria	Gammaproteobacteria	Pseudomonadales	Pseudomonadaceae	Pseudomonas	NA	8	0	0	0.042613	21	0.133047	0.171067	0	0.01936
118	OTU_486	Bacteria	Gammaproteobacteria	Gammaproteobacteria	Xanthomonadales	Xanthomonadaceae	Stenotrophomonas	Stenotrophomonas rhizophila	8	0	0	0.118287	22	0.130471	0.182232	154	0.254374
4	OTU_105	Bacteria	Gammaproteobacteria	Gammaproteobacteria	Pseudomonadales	Moraxellaceae	uncultured	uncultured Chloroflexi bacterium	8	0.333333	1	0.157256	23	0.117781	0.178985	34.75	0.079008
101	OTU_40	Bacteria	Actinobacteria	Acidimicrobiia	Microtrichales	Iamiaceae	Iamia	NA	13	0	0	0.07815	23	0.11814	0.161101	0	0.006337	Module Ⅲ
45	OTU_183	Bacteria	Alphaproteobacteria	Alphaproteobacteria	Sphingomonadales	Sphingomonadaceae	Ellin6055	NA	13	0.3	3	0.362855	22	0.133851	0.207332	295.793	0.04221
55	OTU_212	Bacteria	Alphaproteobacteria	Alphaproteobacteria	Reyranellales	Reyranellaceae	Reyranella	NA	13	0	0	0.052506	22	0.128311	0.170385	0	0.012942
104	OTU_412	Bacteria	Firmicutes	Clostridia	Clostridiales	Clostridiaceae 1	Clostridium sensu stricto 7	NA	13	0.333333	1	0.162331	23	0.119507	0.173835	154	0.153048
135	OTU_63	Bacteria	Firmicutes	Clostridia	Clostridiales	Clostridiaceae 1	Clostridium sensu stricto 7	NA	13	0	0	0.038129	24	0.106823	0.141265	0	0.085404
107	OTU_431	Bacteria	Firmicutes	Negativicutes	Selenomonadales	Veillonellaceae	uncultured	NA	13	0	0	0.232361	21	0.147059	0.218739	910.008	0.136395
111	OTU_456	Bacteria	Gammaproteobacteria	Gammaproteobacteria	Pseudomonadales	Moraxellaceae	Acinetobacter	NA	13	0.2	3	0.566422	21	0.145677	0.235694	733.106	0.297581
158	OTU_85	Bacteria	Gammaproteobacteria	Gammaproteobacteria	Enterobacteriales	Enterobacteriaceae	Hafnia-Obesumbacterium	NA	13	0	0	0.17169	23	0.12253	0.183925	27.7222	0.114129
128	OTU_56	Bacteria	Gammaproteobacteria	Gammaproteobacteria	Immundisolibacterales	Immundisolibacteraceae	Immundisolibacter	NA	13	0	0	0.117081	22	0.127258	0.177598	0	0.062865
167	OTU_99	Bacteria	Gammaproteobacteria	Gammaproteobacteria	NA	NA	NA	NA	13	0	0	0.025196	23	0.114645	0.151329	154	0.095536
119	OTU_487	Bacteria	Gammaproteobacteria	Gammaproteobacteria	Pseudomonadales	Pseudomonadaceae	Pseudomonas	NA	13	0	0	0.272615	21	0.147619	0.223921	848.554	0.313169
71	OTU_279	Bacteria	Gammaproteobacteria	Gammaproteobacteria	Pseudomonadales	Pseudomonadaceae	Pseudomonas	NA	13	0.2	2	0.569432	21	0.151072	0.24025	647.157	0.297015
93	OTU_378	Bacteria	Gammaproteobacteria	Gammaproteobacteria	Pseudomonadales	Pseudomonadaceae	Pseudomonas	Pseudomonas frederiksbergensis	13	0	0	0.070206	22	0.129167	0.179114	306	0.067146
60	OTU_228	Bacteria	Gammaproteobacteria	Gammaproteobacteria	Pseudomonadales	Pseudomonadaceae	Pseudomonas	NA	13	0.2	2	0.331541	22	0.134083	0.20873	301.662	0.400655
156	OTU_837	Bacteria	Gammaproteobacteria	Gammaproteobacteria	Pseudomonadales	Pseudomonadaceae	Pseudomonas	NA	13	0	0	0.010421	24	0.102922	0.128257	0	0.057574
161	OTU_90	Bacteria	Alphaproteobacteria	Alphaproteobacteria	Sphingomonadales	Sphingomonadaceae	Novosphingobium	NA	17	0	0	0.037112	24	0.097057	0.133125	1314	0.02031	Module Ⅳ
112	OTU_46	Bacteria	Alphaproteobacteria	Alphaproteobacteria	Sphingomonadales	Sphingomonadaceae	Novosphingobium	NA	17	0	0	0.015579	24	0.095975	0.121082	0	0.089324
1	OTU_10	Bacteria	Chloroflexi	Dehalococcoidia	Dehalococcoidales	Dehalococcoidaceae	Dehalococcoides	Ambiguous_taxa	17	0.333333	2	0.133145	21	0.129274	0.179006	1882.15	0.28949
155	OTU_83	Bacteria	Chloroflexi	Anaerolineae	Anaerolineales	Anaerolineaceae	Leptolinea	uncultured bacterium SHA-300	17	0	0	0.04456	21	0.123211	0.155425	0	0.130131
33	OTU_15	Bacteria	Chloroflexi	Anaerolineae	Anaerolineales	Anaerolineaceae	NA	NA	17	0.333333	1	0.101474	21	0.126634	0.169687	154	0.714112
164	OTU_95	Bacteria	Chloroflexi	Anaerolineae	Anaerolineales	Anaerolineaceae	Pelolinea	NA	17	0	0	0.029358	22	0.112482	0.139246	0	0.122033
132	OTU_6	Bacteria	Deltaproteobacteria	Deltaproteobacteria	Desulfovibrionales	Desulfovibrionaceae	Desulfovibrio	NA	17	0.166667	1	0.155893	18	0.139388	0.192858	1245.27	0.100776
19	OTU_128	Bacteria	Firmicutes	Clostridia	Clostridiales	Christensenellaceae	Christensenellaceae R-7 group	NA	17	0	0	0.053532	22	0.116629	0.15578	1716	0.289016
10	OTU_111	Bacteria	Firmicutes	Clostridia	Clostridiales	Clostridiales Incertae Sedis	Dethiosulfatibacter	uncultured bacterium	17	0	0	0.114837	19	0.133391	0.180587	1083.49	0.099378
117	OTU_48	Bacteria	Firmicutes	Clostridia	Clostridiales	Gracilibacteraceae	Gracilibacter	Ambiguous_taxa	17	0.2	2	0.157221	20	0.140399	0.196599	1737.89	0.688861
153	OTU_80	Bacteria	Firmicutes	Clostridia	Clostridiales	NA	NA	NA	17	0.3	3	0.16774	20	0.135135	0.189608	1149.77	0.329671
138	OTU_67	Bacteria	Firmicutes	Clostridia	Clostridiales	Clostridiaceae 1	Proteiniclasticum	NA	17	0.333333	1	0.13315	17	0.137047	0.185098	796.892	0.094319
37	OTU_157	Bacteria	Firmicutes	Clostridia	Clostridiales	Christensenellaceae	uncultured	uncultured bacterium	17	1	1	0.084847	21	0.120435	0.15696	0	0.108054
162	OTU_91	Bacteria	Gammaproteobacteria	Gammaproteobacteria	Pseudomonadales	Pseudomonadaceae	Pseudomonas	NA	17	0	0	0.039198	23	0.106092	0.145032	1594	0.323031
15	OTU_122	Bacteria	Actinobacteria	Actinobacteria	Corynebacteriales	Nocardiaceae	Rhodococcus	Rhodococcus rhodochrous	1	0	0	0.031542	22	0.074807	0.106515	154	0.038191	Module Ⅴ
150	OTU_78	Bacteria	Actinobacteria	Actinobacteria	Micrococcales	Intrasporangiaceae	Tetrasphaera	NA	1	0	0	0.04803	20	0.086399	0.121719	562	0.06044
146	OTU_71	Bacteria	Alphaproteobacteria	Alphaproteobacteria	Rhizobiales	Devosiaceae	Devosia	NA	1	0	0	0.026112	21	0.079733	0.106406	0	0.045908
143	OTU_7	Bacteria	Bacteroidetes	Bacteroidia	Sphingobacteriales	AKYH767	Ambiguous_taxa	Ambiguous_taxa	1	0	0	0.050704	19	0.093037	0.128724	695	0.356602
77	OTU_30	Bacteria	Bacteroidetes	Bacteroidia	Chitinophagales	Saprospiraceae	OLB8	uncultured bacterium	1	0	0	0.069758	18	0.100649	0.14277	2483.83	0.566546
120	OTU_49	Bacteria	Bacteroidetes	Bacteroidia	Chitinophagales	Chitinophagaceae	Terrimonas	NA	1	0	0	0.067524	19	0.093149	0.133025	1391.67	0.402853
122	OTU_50	Bacteria	Bacteroidetes	Bacteroidia	Bacteroidales	Rikenellaceae	uncultured	uncultured bacterium SHA-7	1	0	0	0.024592	19	0.091499	0.116794	0	0.018509
134	OTU_62	Bacteria	Gammaproteobacteria	Gammaproteobacteria	Pseudomonadales	Pseudomonadaceae	Pseudomonas	NA	1	0	0	0.012742	23	0.069632	0.091393	0	0.032172
2	OTU_102	Bacteria	Gammaproteobacteria	Gammaproteobacteria	Xanthomonadales	Rhodanobacteraceae	uncultured	NA	1	0	0	0.070134	21	0.080729	0.125682	1603.33	0.202534
25	OTU_139	Bacteria	Verrucomicrobia	Verrucomicrobiae	Verrucomicrobiales	Verrucomicrobiaceae	Prosthecobacter	uncultured bacterium	1	0	0	0.075603	20	0.086592	0.130321	1285.17	0.406575
159	OTU_87	Bacteria	Alphaproteobacteria	Alphaproteobacteria	Rhodospirillales	uncultured	uncultured Rhodospirillaceae bacterium	uncultured Rhodospirillaceae bacterium	0	0	0	0.05575	15	0.13214	0.166706	305.864	0.019043	Module Ⅵ
160	OTU_9	Bacteria	Deltaproteobacteria	Deltaproteobacteria	Syntrophobacterales	Syntrophobacteraceae	Desulforhabdus	NA	0	0	0	0.089529	14	0.142332	0.188662	3385.25	0.30643
68	OTU_267	Bacteria	Firmicutes	Clostridia	Clostridiales	Eubacteriaceae	Acetobacterium	NA	0	0	0	0.04637	15	0.131803	0.169317	826.501	0.042564
80	OTU_31	Bacteria	Firmicutes	BRH-c20a	Ambiguous_taxa	Ambiguous_taxa	Ambiguous_taxa	Ambiguous_taxa	0	0	0	0.087217	16	0.139514	0.182283	846.907	0.068303
8	OTU_11	Bacteria	Firmicutes	Clostridia	Clostridiales	Peptostreptococcaceae	Peptoclostridium	Clostridia bacterium enrichment culture clone D2CL_Bac_16S_Clone18	0	0	0	0.103263	15	0.149758	0.199945	2859.5	0.467034
91	OTU_37	Bacteria	Gammaproteobacteria	Gammaproteobacteria	Cellvibrionales	Porticoccaceae	C1-B045	uncultured sulfur-oxidizing symbiont bacterium	0	0	0	0.033328	16	0.130362	0.158221	0	0.046044
109	OTU_438	Bacteria	Gammaproteobacteria	Gammaproteobacteria	Pseudomonadales	Pseudomonadaceae	Pseudomonas	NA	0	0	0	0.053242	16	0.14776	0.185115	1881.29	0.072935
108	OTU_435	Bacteria	Gammaproteobacteria	Gammaproteobacteria	Pseudomonadales	Pseudomonadaceae	Pseudomonas	NA	0	0	0	0.052913	16	0.134199	0.174025	826.844	0.021486
9	OTU_110	Bacteria	Patescibacteria	Saccharimonadia	Saccharimonadales	NA	NA	NA	0	0	0	0.057097	16	0.141423	0.179203	616.579	0.03993
157	OTU_84	Bacteria	Alphaproteobacteria	Alphaproteobacteria	Rhizobiales	Beijerinckiaceae	Bosea	NA	5	0	0	0.061312	25	0.089337	0.129479	1179	0.056251	Module Ⅶ
43	OTU_172	Bacteria	Cyanobacteria	Sericytochromatia	NA	NA	NA	NA	5	0	0	0.025978	28	0.071101	0.09483	0	0.101321
31	OTU_146	Bacteria	Deltaproteobacteria	Deltaproteobacteria	Desulfobacterales	Desulfobacteraceae	Desulfobacter	uncultured bacterium	5	0	0	0.013162	28	0.070938	0.091282	0	0.009963
52	OTU_200	Bacteria	Firmicutes	Clostridia	Clostridiales	Clostridiaceae 1	Clostridium sensu stricto 12	NA	5	0	0	0.055895	26	0.082359	0.118851	302	0.269418
12	OTU_115	Bacteria	Firmicutes	Clostridia	Clostridiales	Clostridiaceae 1	Clostridium sensu stricto 7	NA	5	0.166667	1	0.07881	26	0.082491	0.123689	602	0.099616
54	OTU_21	Bacteria	Firmicutes	Clostridia	Clostridiales	Peptococcaceae	Desulfitobacterium	Desulfitobacterium sp. PR	5	0.166667	1	0.075155	27	0.076505	0.114963	159	0.368689
163	OTU_92	Bacteria	Firmicutes	Bacilli	Lactobacillales	Streptococcaceae	Lactococcus	NA	5	0	0	0.020028	27	0.07613	0.099586	0	0.024126
16	OTU_124	Bacteria	Firmicutes	Clostridia	Clostridiales	Syntrophomonadaceae	NA	NA	5	0	0	0.033709	27	0.076317	0.105823	154	0.047476
53	OTU_209	Bacteria	Gammaproteobacteria	Gammaproteobacteria	Pseudomonadales	Pseudomonadaceae	NA	NA	5	1	1	0.053051	27	0.076392	0.107436	0	0.012001
100	OTU_4	Archaea	Euryarchaeota	Methanomicrobia	Methanomicrobiales	Methanomicrobiaceae	Methanofollis	Ambiguous_taxa	19	0	0	0.096363	19	0.127677	0.169874	257.617	0.146989	Module Ⅷ
21	OTU_131	Bacteria	Actinobacteria	Coriobacteriia	OPB41	NA	NA	NA	19	0.4	4	0.242816	19	0.126324	0.184637	900.893	0.319777
49	OTU_199	Bacteria	Deinococcus-Thermus	Deinococci	Deinococcales	Deinococcaceae	Deinococcus	Ambiguous_taxa	19	0	0	0.058351	20	0.109463	0.139808	0	0.014213
20	OTU_13	Bacteria	Firmicutes	Clostridia	Clostridiales	Family XII	NA	NA	19	0.133333	2	0.252322	18	0.135135	0.195736	1333.22	0.320648
126	OTU_54	Bacteria	Firmicutes	Clostridia	Clostridiales	Clostridiaceae 1	Proteiniclasticum	NA	19	0.5	3	0.190597	20	0.112645	0.15756	17.6579	0.236774
154	OTU_82	Bacteria	Firmicutes	Clostridia	Clostridiales	Peptococcaceae	uncultured	NA	19	0	0	0.112634	19	0.119414	0.157948	36.419	0.095517
142	OTU_69	Bacteria	Gammaproteobacteria	Gammaproteobacteria	NA	NA	NA	NA	19	0.4	4	0.231682	19	0.122821	0.175449	244.519	0.508918
59	OTU_227	Bacteria	Gammaproteobacteria	Gammaproteobacteria	Enterobacteriales	Enterobacteriaceae	Serratia	NA	19	1	3	0.167539	20	0.112564	0.154335	0	0.394134
83	OTU_33	Bacteria	Alphaproteobacteria	Alphaproteobacteria	Sphingomonadales	Sphingomonadaceae	Novosphingobium	NA	18	0	0	0.14143	22	0.127258	0.182007	10.4167	0.112064	Module Ⅸ
127	OTU_55	Bacteria	Bacteroidetes	Bacteroidia	Flavobacteriales	Weeksellaceae	Chryseobacterium	NA	18	0	0	0.068075	23	0.115845	0.164909	14.5833	0.036927
139	OTU_676	Bacteria	Bacteroidetes	Bacteroidia	Flavobacteriales	Flavobacteriaceae	Flavobacterium	NA	18	0	0	0.122446	22	0.127258	0.183834	140.194	0.099798
22	OTU_135	Bacteria	Gammaproteobacteria	Gammaproteobacteria	Cellvibrionales	Porticoccaceae	C1-B045	uncultured sulfur-oxidizing symbiont bacterium	18	0.166667	1	0.518694	20	0.149038	0.229849	843.527	0.231549
58	OTU_220	Bacteria	Gammaproteobacteria	Gammaproteobacteria	Pseudomonadales	Pseudomonadaceae	Pseudomonas	NA	18	0	0	0.341758	21	0.143785	0.220748	333.978	0.1594
70	OTU_271	Bacteria	Gammaproteobacteria	Gammaproteobacteria	Pseudomonadales	Pseudomonadaceae	Pseudomonas	NA	18	0	0	0.331149	21	0.135846	0.200544	58.3225	0.193322
129	OTU_57	Bacteria	Gammaproteobacteria	Gammaproteobacteria	Pseudomonadales	Moraxellaceae	Psychrobacter	NA	18	0.2	3	0.542389	21	0.144995	0.231931	374.964	0.292289
57	OTU_216	Bacteria	Actinobacteria	Nitriliruptoria	Nitriliruptorales	Nitriliruptoraceae	NA	NA	20	0	0	0.017755	26	0.058668	0.080567	0	0.044498	Module Ⅹ
67	OTU_261	Bacteria	Alphaproteobacteria	Alphaproteobacteria	Caulobacterales	Caulobacteraceae	NA	NA	20	0	0	0.038164	22	0.075316	0.111561	1176	0.059112
62	OTU_24	Bacteria	Bacteroidetes	Bacteroidia	Bacteroidales	Dysgonomonadaceae	Proteiniphilum	NA	20	0.333333	1	0.049713	24	0.066239	0.10257	894	0.207645
105	OTU_42	Bacteria	Bacteroidetes	Bacteroidia	Bacteroidales	Dysgonomonadaceae	Proteiniphilum	uncultured Porphyromonadaceae bacterium	20	0.333333	1	0.048808	25	0.062349	0.097004	456	0.295004
26	OTU_14	Bacteria	Bacteroidetes	Bacteroidia	Bacteroidales	Dysgonomonadaceae	Proteiniphilum	NA	20	0.333333	1	0.045644	25	0.062299	0.095391	154	0.206716
89	OTU_36	Bacteria	Firmicutes	Clostridia	Clostridiales	Peptococcaceae	Pelotomaculum	uncultured Pelotomaculum sp.	20	0	0	0.028123	26	0.058801	0.087341	306	0.185306
148	OTU_74	Bacteria	Gammaproteobacteria	Gammaproteobacteria	Betaproteobacteriales	Burkholderiaceae	Lautropia	NA	20	0	0	0.033375	23	0.070519	0.104693	1036	0.179952
36	OTU_152	Bacteria	Chloroflexi	Anaerolineae	Anaerolineales	Anaerolineaceae	uncultured	uncultured Longilinea sp.	23	0	0	0.025749	20	0.105874	0.132633	0	0.209625	Module Ⅺ
124	OTU_52	Bacteria	Cloacimonetes	Cloacimonadia	Cloacimonadales	Cloacimonadaceae	LNR A2-18	uncultured bacterium	23	0	0	0.079086	19	0.125608	0.171367	390.772	0.352257
14	OTU_120	Bacteria	Firmicutes	Clostridia	Clostridiales	Syntrophomonadaceae	NA	NA	23	0	0	0.09202	20	0.127677	0.181588	692.412	0.229587
6	OTU_108	Bacteria	Gammaproteobacteria	Gammaproteobacteria	Betaproteobacteriales	Methylophilaceae	MM2	NA	23	0	0	0.078219	19	0.120435	0.16497	79.8167	0.094295
152	OTU_8	Bacteria	Synergistetes	Synergistia	Synergistales	Synergistaceae	Aminivibrio	NA	23	0.066667	1	0.170402	18	0.133506	0.194575	949.355	0.827634
125	OTU_53	Bacteria	Synergistetes	Synergistia	Synergistales	Synergistaceae	EBM-39	uncultured bacterium	23	0	0	0.078219	19	0.120435	0.16497	79.8167	0.396153
137	OTU_66	Bacteria	Synergistetes	Synergistia	Synergistales	Synergistaceae	uncultured	NA	23	0	0	0.083975	19	0.118321	0.161555	175.917	0.343437
30	OTU_144	Bacteria	Acidobacteria	Blastocatellia (Subgroup 4)	Blastocatellales	Blastocatellaceae	NA	NA	16	0	0	0.007584	2	0.666667	0.75	0	0.019674	undefined
29	OTU_143	Bacteria	Acidobacteria	Holophagae	Subgroup 7	NA	NA	NA	15	0.333333	1	0.056854	16	0.118502	0.154804	2814	0.253891
136	OTU_64	Bacteria	Actinobacteria	Actinobacteria	Micrococcales	Cellulomonadaceae	Actinotalea	Ambiguous_taxa	16	0	0	0.011054	1	1	1	1	0.082791
17	OTU_125	Bacteria	Actinobacteria	Actinobacteria	Propionibacteriales	Nocardioidaceae	Nocardioides	NA	14	0	0	0.007584	2	0.666667	0.75	0	0.005222
97	OTU_39	Bacteria	Alphaproteobacteria	Alphaproteobacteria	Caulobacterales	Caulobacteraceae	Caulobacter	NA	2	0	0	0.092098	23	0.119323	0.171463	259.16	0.092598
11	OTU_113	Bacteria	Alphaproteobacteria	Alphaproteobacteria	Rhizobiales	Beijerinckiaceae	Methylobacterium	NA	16	0	0	0.007584	2	0.666667	0.75	0	0.063118
149	OTU_76	Bacteria	Alphaproteobacteria	Alphaproteobacteria	NRL2	NA	NA	NA	21	0	0	0.004531	1	1	1	0	0.002695
85	OTU_340	Bacteria	Alphaproteobacteria	Alphaproteobacteria	Sphingomonadales	Sphingomonadaceae	NA	NA	9	0	0	0.004531	1	1	1	0	0.07922
92	OTU_374	Bacteria	Alphaproteobacteria	Alphaproteobacteria	Sphingomonadales	Sphingomonadaceae	NA	NA	10	0	0	0.004531	1	1	1	0	0.379914
69	OTU_27	Bacteria	Alphaproteobacteria	Alphaproteobacteria	Sphingomonadales	Sphingomonadaceae	Sphingomonas	NA	10	0	0	0.004531	1	1	1	0	0.379914
39	OTU_161	Bacteria	Bacteroidetes	Bacteroidia	Flavobacteriales	Weeksellaceae	Chryseobacterium	Chryseobacterium lactis	2	0	0	0.033789	24	0.111913	0.15418	174.11	0.246527
44	OTU_18	Bacteria	Bacteroidetes	Bacteroidia	Sphingobacteriales	Lentimicrobiaceae	Lentimicrobium	uncultured bacterium	3	0	0	0.070642	21	0.121283	0.170723	614.779	0.633757
131	OTU_59	Bacteria	Bacteroidetes	Bacteroidia	Chitinophagales	Saprospiraceae	uncultured	NA	15	0	0	0.053113	17	0.109001	0.147026	2719	0.359865
106	OTU_43	Bacteria	Chloroflexi	Anaerolineae	Anaerolineales	Anaerolineaceae	NA	NA	2	0	0	0.051302	21	0.121473	0.169111	391.374	0.177245
63	OTU_25	Bacteria	Chloroflexi	Anaerolineae	Anaerolineales	Anaerolineaceae	NA	NA	7	0	0	0.018022	27	0.055595	0.079809	154	0.030105
72	OTU_28	Bacteria	Chloroflexi	Anaerolineae	Anaerolineales	Anaerolineaceae	uncultured	NA	12	0	0	0.091305	18	0.142857	0.193413	1082.36	0.027407
18	OTU_127	Bacteria	Chloroflexi	Anaerolineae	Anaerolineales	Anaerolineaceae	uncultured	NA	2	0	0	0.02462	23	0.110399	0.147696	141.15	0.219949
110	OTU_45	Bacteria	Deltaproteobacteria	Deltaproteobacteria	Desulfovibrionales	Desulfomicrobiaceae	Desulfomicrobium	NA	3	0	0	0.107014	20	0.122143	0.175792	817.762	0.305489
123	OTU_51	Bacteria	Epsilonbacteraeota	Campylobacteria	Campylobacterales	Thiovulaceae	Sulfuricurvum	NA	14	0	0	0.007584	2	0.666667	0.75	0	0.009568
5	OTU_106	Bacteria	Firmicutes	Clostridia	Clostridiales	Eubacteriaceae	Anaerofustis	uncultured bacterium	22	0	0	0.10597	20	0.135965	0.197295	1181.42	0.187306
151	OTU_79	Bacteria	Firmicutes	Clostridia	Clostridiales	Family XIII	Anaerovorax	Ambiguous_taxa	22	0	0	0.068749	21	0.127153	0.180293	690.596	0.283612
34	OTU_150	Bacteria	Firmicutes	Clostridia	Clostridiales	Family XIII	Anaerovorax	uncultured Anaerovorax sp.	2	0	0	0.029435	22	0.112319	0.151275	164.307	0.17102
166	OTU_97	Bacteria	Firmicutes	Clostridia	Clostridiales	Ruminococcaceae	Hydrogenoanaerobacterium	uncultured bacterium	22	0	0	0.022494	22	0.112891	0.146053	0	0.195475
56	OTU_213	Bacteria	Firmicutes	Bacilli	Bacillales	Staphylococcaceae	Macrococcus	Ambiguous_taxa	6	0	0	0.053145	18	0.14776	0.187381	890.492	0.102443
103	OTU_41	Bacteria	Gammaproteobacteria	Gammaproteobacteria	Pseudomonadales	Moraxellaceae	Acinetobacter	Acinetobacter calcoaceticus	12	0.333333	2	0.131004	18	0.128631	0.178413	280.083	0.483115
140	OTU_68	Bacteria	Gammaproteobacteria	Gammaproteobacteria	Betaproteobacteriales	Burkholderiaceae	Aquabacterium	NA	12	0.166667	1	0.128425	17	0.141037	0.196919	1504.14	0.117849
94	OTU_38	Bacteria	Gammaproteobacteria	Gammaproteobacteria	Xanthomonadales	Xanthomonadaceae	Arenimonas	uncultured gamma proteobacterium	21	0	0	0.004531	1	1	1	0	0.002695
144	OTU_70	Bacteria	Gammaproteobacteria	Gammaproteobacteria	Betaproteobacteriales	Nitrosomonadaceae	Ellin6067	NA	15	1	1	0.042379	16	0.116629	0.145761	0	0.139138
130	OTU_58	Bacteria	Gammaproteobacteria	Gammaproteobacteria	Xanthomonadales	Xanthomonadaceae	Lysobacter	NA	15	0.333333	1	0.064808	15	0.12949	0.167495	3036	0.164504
28	OTU_142	Bacteria	Gammaproteobacteria	Gammaproteobacteria	Betaproteobacteriales	Burkholderiaceae	NA	NA	12	0.333333	1	0.083161	19	0.114476	0.152747	3	0.195498
47	OTU_190	Bacteria	Gammaproteobacteria	Gammaproteobacteria	NA	NA	NA	NA	11	0	0	0.141096	21	0.127782	0.185045	609	0.198063
116	OTU_479	Bacteria	Gammaproteobacteria	Gammaproteobacteria	NA	NA	NA	NA	11	0	0	0.03498	22	0.113387	0.14804	0	0.02663
141	OTU_684	Bacteria	Gammaproteobacteria	Gammaproteobacteria	Pseudomonadales	Pseudomonadaceae	Pseudomonas	NA	22	0	0	0.242722	19	0.148895	0.216848	1995.03	0.134249
99	OTU_395	Bacteria	Gammaproteobacteria	Gammaproteobacteria	Pseudomonadales	Pseudomonadaceae	Pseudomonas	Pseudomonas balearica	11	0	0	0.041675	22	0.113553	0.152341	154	0.154017
114	OTU_47	Bacteria	Gammaproteobacteria	Gammaproteobacteria	Pseudomonadales	Pseudomonadaceae	Pseudomonas	NA	12	1	1	0.063335	19	0.114307	0.148446	0	0.483871
24	OTU_137	Bacteria	Gammaproteobacteria	Gammaproteobacteria	Pseudomonadales	Pseudomonadaceae	Pseudomonas	NA	7	0	0	0.009357	28	0.052685	0.070189	0	0.029028
79	OTU_302	Bacteria	Gammaproteobacteria	Gammaproteobacteria	Pseudomonadales	Pseudomonadaceae	Pseudomonas	NA	9	0	0	0.004531	1	1	1	0	0.07922
48	OTU_193	Bacteria	Gammaproteobacteria	Gammaproteobacteria	Pseudomonadales	Pseudomonadaceae	Pseudomonas	NA	11	0	0	0.03498	22	0.113387	0.14804	0	0.067968
102	OTU_401	Bacteria	Gammaproteobacteria	Gammaproteobacteria	Pseudomonadales	Pseudomonadaceae	Pseudomonas	NA	11	0	0	0.013963	23	0.102041	0.128199	0	0.066115
115	OTU_475	Bacteria	Gammaproteobacteria	Gammaproteobacteria	Pseudomonadales	Pseudomonadaceae	Pseudomonas	NA	22	0	0	0.030952	21	0.119784	0.156451	0	0.035382
7	OTU_109	Bacteria	Gammaproteobacteria	Gammaproteobacteria	Betaproteobacteriales	Rhodocyclaceae	Sulfuritalea	Ambiguous_taxa	15	0	0	0.019441	18	0.09835	0.121869	0	0.314829
40	OTU_168	Bacteria	Gemmatimonadetes	Gemmatimonadetes	Gemmatimonadales	Gemmatimonadaceae	uncultured	metagenome	6	0	0	0.077644	17	0.145403	0.189383	1095.75	0.109109
41	OTU_17	Bacteria	NA	NA	NA	NA	NA	NA	3	0	0	0.02916	22	0.108392	0.143261	154	0.402841
95	OTU_386	Bacteria	NA	NA	NA	NA	NA	NA	2	0	0	0.0185	22	0.108392	0.138643	0	0.037713
78	OTU_300	Bacteria	Nitrospirae	Thermodesulfovibrionia	uncultured	NA	NA	NA	14	0	0	0.011054	1	1	1	1	0.014789
86	OTU_355	Bacteria	Spirochaetes	Spirochaetia	Spirochaetales	Spirochaetaceae	uncultured	NA	3	0	0	0.0118	23	0.097854	0.121571	0	0.060782
