# Supplementary material for: Characterization and Performance of Lactate-Feeding Consortia for Reductive Dechlorination of Trichloroethene
Source: Microorganisms. 2021 Apr 2;9(4):751. doi: 10.3390/microorganisms9040751 (PMC8065584; doi:10.3390/microorganisms9040751)
Supplement: Supplementary file 1 [file microorganisms-09-00751-s001.zip › Table S2.xlsx]

## Sheet: Table S2
Table S2. Topological attributes of nodes and taxonomies information in the co-occurrence networks of microbial communities
Id	Label	degree	betweenness	Phylum	Class	Order	Family	Genus
47	OTU_19	9	2656	Gammaproteobacteria	Gammaproteobacteria	Pseudomonadales	Pseudomonadaceae	Pseudomonas
77	OTU_3	8	2051	Gammaproteobacteria	Gammaproteobacteria	Pseudomonadales	Pseudomonadaceae	Pseudomonas
122	OTU_5	8	493	Gammaproteobacteria	Gammaproteobacteria	Pseudomonadales	Pseudomonadaceae	Pseudomonas
62	OTU_23	7	2878	Gammaproteobacteria	Gammaproteobacteria	Pseudomonadales	Pseudomonadaceae	Pseudomonas
33	OTU_149	6	4639	Gammaproteobacteria	Gammaproteobacteria	Pseudomonadales	Pseudomonadaceae	Pseudomonas
21	OTU_13	6	2545	Firmicutes	Clostridia	Clostridiales	Family XII	NA
153	OTU_8	6	1656	Synergistetes	Synergistia	Synergistales	Synergistaceae	Aminivibrio
130	OTU_57	6	890	Gammaproteobacteria	Gammaproteobacteria	Pseudomonadales	Moraxellaceae	Psychrobacter
85	OTU_34	6	610	Bacteroidetes	Bacteroidia	Flavobacteriales	Flavobacteriaceae	Flavobacterium
112	OTU_456	6	526	Gammaproteobacteria	Gammaproteobacteria	Pseudomonadales	Moraxellaceae	Acinetobacter
154	OTU_80	5	2564	Firmicutes	Clostridia	Clostridiales	NA	NA
4	OTU_103	5	2297	Gammaproteobacteria	Gammaproteobacteria	Pseudomonadales	Pseudomonadaceae	Pseudomonas
118	OTU_48	5	1570	Firmicutes	Clostridia	Clostridiales	Gracilibacteraceae	Gracilibacter
148	OTU_73	5	1371	Gammaproteobacteria	Gammaproteobacteria	Pseudomonadales	Pseudomonadaceae	Pseudomonas
72	OTU_279	5	1197	Gammaproteobacteria	Gammaproteobacteria	Pseudomonadales	Pseudomonadaceae	Pseudomonas
46	OTU_183	5	981	Alphaproteobacteria	Alphaproteobacteria	Sphingomonadales	Sphingomonadaceae	Ellin6055
22	OTU_131	5	756	Actinobacteria	Coriobacteriia	OPB41	NA	NA
76	OTU_29	5	457	Gammaproteobacteria	Gammaproteobacteria	Pseudomonadales	Pseudomonadaceae	Pseudomonas
9	OTU_11	5	425	Firmicutes	Clostridia	Clostridiales	Peptostreptococcaceae	Peptoclostridium
143	OTU_69	5	154	Gammaproteobacteria	Gammaproteobacteria	NA	NA	NA
43	OTU_170	5	137	Gammaproteobacteria	Gammaproteobacteria	Pseudomonadales	Pseudomonadaceae	Pseudomonas
161	OTU_9	4	4708	Deltaproteobacteria	Deltaproteobacteria	Syntrophobacterales	Syntrophobacteraceae	Desulforhabdus
142	OTU_684	4	4618	Gammaproteobacteria	Gammaproteobacteria	Pseudomonadales	Pseudomonadaceae	Pseudomonas
141	OTU_68	4	4605	Gammaproteobacteria	Gammaproteobacteria	Betaproteobacteriales	Burkholderiaceae	Aquabacterium
23	OTU_135	4	2549	Gammaproteobacteria	Gammaproteobacteria	Cellvibrionales	Porticoccaceae	C1-B045
78	OTU_30	4	2483	Bacteroidetes	Bacteroidia	Chitinophagales	Saprospiraceae	OLB8
2	OTU_10	4	1846	Chloroflexi	Dehalococcoidia	Dehalococcoidales	Dehalococcoidaceae	Dehalococcoides
88	OTU_356	4	1818	Actinobacteria	Coriobacteriia	OPB41	NA	NA
133	OTU_6	4	1809	Deltaproteobacteria	Deltaproteobacteria	Desulfovibrionales	Desulfovibrionaceae	Desulfovibrio
120	OTU_487	4	1648	Gammaproteobacteria	Gammaproteobacteria	Pseudomonadales	Pseudomonadaceae	Pseudomonas
3	OTU_102	4	1602	Gammaproteobacteria	Gammaproteobacteria	Xanthomonadales	Rhodanobacteraceae	uncultured
108	OTU_431	4	1582	Firmicutes	Negativicutes	Selenomonadales	Veillonellaceae	uncultured
6	OTU_106	4	915	Firmicutes	Clostridia	Clostridiales	Eubacteriaceae	Anaerofustis
59	OTU_220	4	826	Gammaproteobacteria	Gammaproteobacteria	Pseudomonadales	Pseudomonadaceae	Pseudomonas
13	OTU_115	4	756	Firmicutes	Clostridia	Clostridiales	Clostridiaceae 1	Clostridium sensu stricto 7
15	OTU_120	4	717	Firmicutes	Clostridia	Clostridiales	Syntrophomonadaceae	NA
48	OTU_190	4	609	Gammaproteobacteria	Gammaproteobacteria	NA	NA	NA
134	OTU_61	4	607	Gammaproteobacteria	Gammaproteobacteria	Pseudomonadales	Pseudomonadaceae	Pseudomonas
104	OTU_41	4	604	Gammaproteobacteria	Gammaproteobacteria	Pseudomonadales	Moraxellaceae	Acinetobacter
65	OTU_257	4	439	Deinococcus-Thermus	Deinococci	Thermales	Thermaceae	Thermus
166	OTU_96	4	350	Gammaproteobacteria	Gammaproteobacteria	Pseudomonadales	Pseudomonadaceae	Pseudomonas
39	OTU_16	4	317	Firmicutes	Bacilli	Bacillales	Listeriaceae	Brochothrix
24	OTU_136	4	309	NA	NA	NA	NA	NA
127	OTU_54	4	307	Firmicutes	Clostridia	Clostridiales	Clostridiaceae 1	Proteiniclasticum
26	OTU_139	4	168	Verrucomicrobia	Verrucomicrobiae	Verrucomicrobiales	Verrucomicrobiaceae	Prosthecobacter
55	OTU_21	4	154	Firmicutes	Clostridia	Clostridiales	Peptococcaceae	Desulfitobacterium
131	OTU_58	3	3036	Gammaproteobacteria	Gammaproteobacteria	Xanthomonadales	Xanthomonadaceae	Lysobacter
30	OTU_143	3	2814	Acidobacteria	Holophagae	Subgroup 7	NA	NA
132	OTU_59	3	2719	Bacteroidetes	Bacteroidia	Chitinophagales	Saprospiraceae	uncultured
81	OTU_31	3	2437	Firmicutes	BRH-c20a	Ambiguous_taxa	Ambiguous_taxa	Ambiguous_taxa
139	OTU_67	3	2246	Firmicutes	Clostridia	Clostridiales	Clostridiaceae 1	Proteiniclasticum
121	OTU_49	3	2124	Bacteroidetes	Bacteroidia	Chitinophagales	Chitinophagaceae	Terrimonas
67	OTU_260	3	1684	Gammaproteobacteria	Gammaproteobacteria	Pseudomonadales	Pseudomonadaceae	Pseudomonas
163	OTU_91	3	1594	Gammaproteobacteria	Gammaproteobacteria	Pseudomonadales	Pseudomonadaceae	Pseudomonas
11	OTU_111	3	1334	Firmicutes	Clostridia	Clostridiales	Clostridiales Incertae Sedis	Dethiosulfatibacter
158	OTU_84	3	1188	Alphaproteobacteria	Alphaproteobacteria	Rhizobiales	Beijerinckiaceae	Bosea
63	OTU_24	3	902	Bacteroidetes	Bacteroidia	Bacteroidales	Dysgonomonadaceae	Proteiniphilum
41	OTU_168	3	534	Gemmatimonadetes	Gemmatimonadetes	Gemmatimonadales	Gemmatimonadaceae	uncultured
82	OTU_32	3	493	Gammaproteobacteria	Gammaproteobacteria	Pseudomonadales	Pseudomonadaceae	Pseudomonas
29	OTU_142	3	458	Gammaproteobacteria	Gammaproteobacteria	Betaproteobacteriales	Burkholderiaceae	NA
106	OTU_42	3	456	Bacteroidetes	Bacteroidia	Bacteroidales	Dysgonomonadaceae	Proteiniphilum
107	OTU_43	3	437	Chloroflexi	Anaerolineae	Anaerolineales	Anaerolineaceae	NA
140	OTU_676	3	340	Bacteroidetes	Bacteroidia	Flavobacteriales	Flavobacteriaceae	Flavobacterium
45	OTU_18	3	306	Bacteroidetes	Bacteroidia	Sphingobacteriales	Lentimicrobiaceae	Lentimicrobium
152	OTU_79	3	190	Firmicutes	Clostridia	Clostridiales	Family XIII	Anaerovorax
91	OTU_361	3	154	Actinobacteria	Coriobacteriia	OPB41	NA	NA
27	OTU_14	3	154	Bacteroidetes	Bacteroidia	Bacteroidales	Dysgonomonadaceae	Proteiniphilum
34	OTU_15	3	154	Chloroflexi	Anaerolineae	Anaerolineales	Anaerolineaceae	NA
111	OTU_45	3	154	Deltaproteobacteria	Deltaproteobacteria	Desulfovibrionales	Desulfomicrobiaceae	Desulfomicrobium
53	OTU_200	3	154	Firmicutes	Clostridia	Clostridiales	Clostridiaceae 1	Clostridium sensu stricto 12
105	OTU_412	3	154	Firmicutes	Clostridia	Clostridiales	Clostridiaceae 1	Clostridium sensu stricto 7
138	OTU_66	3	154	Synergistetes	Synergistia	Synergistales	Synergistaceae	uncultured
5	OTU_105	3	140	Gammaproteobacteria	Gammaproteobacteria	Pseudomonadales	Moraxellaceae	uncultured
109	OTU_435	2	3745	Gammaproteobacteria	Gammaproteobacteria	Pseudomonadales	Pseudomonadaceae	Pseudomonas
69	OTU_267	2	3723	Firmicutes	Clostridia	Clostridiales	Eubacteriaceae	Acetobacterium
73	OTU_28	2	3715	Chloroflexi	Anaerolineae	Anaerolineales	Anaerolineaceae	uncultured
160	OTU_87	2	2501	Alphaproteobacteria	Alphaproteobacteria	Rhodospirillales	uncultured	uncultured Rhodospirillaceae bacterium
151	OTU_78	2	1716	Actinobacteria	Actinobacteria	Micrococcales	Intrasporangiaceae	Tetrasphaera
20	OTU_128	2	1716	Firmicutes	Clostridia	Clostridiales	Christensenellaceae	Christensenellaceae R-7 group
162	OTU_90	2	1314	Alphaproteobacteria	Alphaproteobacteria	Sphingomonadales	Sphingomonadaceae	Novosphingobium
68	OTU_261	2	1176	Alphaproteobacteria	Alphaproteobacteria	Caulobacterales	Caulobacteraceae	NA
149	OTU_74	2	1036	Gammaproteobacteria	Gammaproteobacteria	Betaproteobacteriales	Burkholderiaceae	Lautropia
7	OTU_108	2	812	Gammaproteobacteria	Gammaproteobacteria	Betaproteobacteriales	Methylophilaceae	MM2
146	OTU_700	2	398	NA	NA	NA	NA	NA
110	OTU_438	2	349	Gammaproteobacteria	Gammaproteobacteria	Pseudomonadales	Pseudomonadaceae	Pseudomonas
90	OTU_36	2	306	Firmicutes	Clostridia	Clostridiales	Peptococcaceae	Pelotomaculum
36	OTU_151	2	306	Gammaproteobacteria	Gammaproteobacteria	Pseudomonadales	Pseudomonadaceae	Pseudomonas
54	OTU_209	2	306	Gammaproteobacteria	Gammaproteobacteria	Pseudomonadales	Pseudomonadaceae	NA
94	OTU_378	2	306	Gammaproteobacteria	Gammaproteobacteria	Pseudomonadales	Pseudomonadaceae	Pseudomonas
10	OTU_110	2	280	Patescibacteria	Saccharimonadia	Saccharimonadales	NA	NA
98	OTU_39	2	169	Alphaproteobacteria	Alphaproteobacteria	Caulobacterales	Caulobacteraceae	Caulobacter
128	OTU_55	2	162	Bacteroidetes	Bacteroidia	Flavobacteriales	Weeksellaceae	Chryseobacterium
16	OTU_122	2	154	Actinobacteria	Actinobacteria	Corynebacteriales	Nocardiaceae	Rhodococcus
75	OTU_289	2	154	Actinobacteria	Actinobacteria	Frankiales	Sporichthyaceae	Candidatus Planktophila
64	OTU_25	2	154	Chloroflexi	Anaerolineae	Anaerolineales	Anaerolineaceae	NA
17	OTU_124	2	154	Firmicutes	Clostridia	Clostridiales	Syntrophomonadaceae	NA
89	OTU_358	2	154	Gammaproteobacteria	Gammaproteobacteria	Pseudomonadales	Pseudomonadaceae	Pseudomonas
100	OTU_395	2	154	Gammaproteobacteria	Gammaproteobacteria	Pseudomonadales	Pseudomonadaceae	Pseudomonas
119	OTU_486	2	154	Gammaproteobacteria	Gammaproteobacteria	Xanthomonadales	Xanthomonadaceae	Stenotrophomonas
168	OTU_99	2	154	Gammaproteobacteria	Gammaproteobacteria	NA	NA	NA
42	OTU_17	2	154	NA	NA	NA	NA	NA
35	OTU_150	2	141	Firmicutes	Clostridia	Clostridiales	Family XIII	Anaerovorax
57	OTU_213	2	124	Firmicutes	Bacilli	Bacillales	Staphylococcaceae	Macrococcus
40	OTU_161	2	19	Bacteroidetes	Bacteroidia	Flavobacteriales	Weeksellaceae	Chryseobacterium
19	OTU_127	2	8	Chloroflexi	Anaerolineae	Anaerolineales	Anaerolineaceae	uncultured
137	OTU_64	2	1	Actinobacteria	Actinobacteria	Micrococcales	Cellulomonadaceae	Actinotalea
79	OTU_300	2	1	Nitrospirae	Thermodesulfovibrionia	uncultured	NA	NA
